# Supplementary material for: Derepression of Cancer/Testis Antigens in cancer is associated with distinct patterns of DNA Hypomethylation
Source: BMC Cancer. 2013 Mar 22;13:144. doi: 10.1186/1471-2407-13-144 (PMC3618251; doi:10.1186/1471-2407-13-144)
Supplement: Additional file 1: Table S1 — The PMP vector for 501 samples is shown in the file. [file 1471-2407-13-144-S1.xlsx]

## Sheet: Sheet1
Supplementary Table 1. The PMP vector for 501 samples is shown below.
GEO Series Number	Tissue Description	PMP Value
GSE26126	Prostate Tissue PC159 Tumor	0
GSE26126	Prostate Tissue PC551 Tumor	0
GSE26126	Prostate Tissue PC626 Tumor	0
GSE26126	Prostate Tissue PC15 Tumor	0
GSE26126	Prostate Tissue PC366 Tumor	0
GSE26126	Prostate Tissue PC563 Tumor	0
GSE26126	Prostate Tissue PC14 Tumor	0
GSE26126	Prostate Tissue PC166 Tumor	0
GSE26126	Prostate Tissue PC367 Tumor	0
GSE26126	Prostate Tissue PC629 Tumor	0
GSE26126	Prostate Tissue PC19.2 Tumor	0
GSE26126	Prostate Tissue PC185 Normal	1
GSE26126	Prostate Tissue PC375 Normal	1
GSE26126	Prostate Tissue PC582 Normal	1
GSE26126	Prostate Tissue PC21.2 Normal	1
GSE26126	Prostate Tissue PC188 Normal	1
GSE26126	Prostate Tissue PC405 Normal	1
GSE26126	Prostate Tissue PC593 Normal	1
GSE26126	Prostate Tissue PC21 Tumor (1)	0
GSE26126	Prostate Tissue PC184 Normal	1
GSE26126	Prostate Tissue PC370 Normal	1
GSE26126	Prostate Tissue PC19.2 Normal	1
GSE26126	Prostate Tissue PC636 Tumor	0
GSE26126	Prostate Tissue PC19 Tumor	0
GSE26126	Prostate Tissue PC45 Tumor	0
GSE26126	Prostate Tissue PC594 Tumor	0
GSE26126	Prostate Tissue PC645 Tumor	0
GSE26126	Prostate Tissue PC47 Tumor	0
GSE26126	Prostate Tissue PC599 Tumor	0
GSE26126	Prostate Tissue PC646 Tumor	0
GSE26126	Prostate Tissue PC252 Tumor	0
GSE26126	Prostate Tissue PC494 Tumor	0
GSE26126	Prostate Tissue PC84 Tumor	0
GSE26126	Prostate Tissue PC274 Tumor	0
GSE26126	Prostate Tissue PC619 Tumor	0
GSE26126	Prostate Tissue PC85 Tumor	0
GSE26126	Prostate Tissue PC538 Tumor	0
GSE26126	Prostate Tissue PC621 Tumor	0
GSE26126	Prostate Tissue PC86 Tumor	0
GSE26126	Prostate Tissue PC343 Tumor	0
GSE26126	Prostate Tissue PC540 Tumor	0
GSE26126	Prostate Tissue PC625 Tumor	0
GSE26126	Prostate Tissue PC97 Tumor	0
GSE26126	Prostate Tissue PC616 Tumor	0
GSE26126	Prostate Tissue PC453 Tumor	0
GSE26126	Prostate Tissue PC187 Tumor	0
GSE26126	Prostate Tissue PC423 Tumor	0
GSE26126	Prostate Tissue PC648 Tumor	0
GSE26126	Prostate Tissue PC474 Tumor	0
GSE26126	Prostate Tissue PC99 Tumor	0
GSE26126	Prostate Tissue PC TB2682 Tumor	0
GSE26126	Prostate Tissue PC473 Tumor	0
GSE26126	Prostate Tissue PC21 Tumor (2)	0
GSE26126	Prostate Tissue PC480 Tumor	0
GSE26126	Prostate Tissue PC190 Tumor	0
GSE26126	Prostate Tissue PC228 Tumor	0
GSE26126	Prostate Tissue PC430 Tumor	0
GSE26126	Prostate Tissue PC448 Tumor	0
GSE26126	Prostate Tissue PC2364 Tumor	0
GSE26126	Prostate Tissue PC191 Tumor	0
GSE26126	Prostate Tissue PC242 Tumor	0
GSE26126	Prostate Tissue PC457 Tumor	0
GSE26126	Prostate Tissue PC498 Tumor	0
GSE26126	Prostate Tissue PC159 Normal	1
GSE26126	Prostate Tissue PC551 Normal	1
GSE26126	Prostate Tissue PC14 Normal	1
GSE26126	Prostate Tissue PC366 Normal	1
GSE26126	Prostate Tissue PC563 Normal	1
GSE26126	Prostate Tissue PC166 Normal	1
GSE26126	Prostate Tissue PC367 Normal	1
GSE26126	Prostate Tissue PC575 Normal	1
GSE26126	Prostate Tissue PC188 Tumor	0
GSE26126	Prostate Tissue PC405 Tumor	0
GSE26126	Prostate Tissue PC593 Tumor	0
GSE26126	Prostate Tissue PC643 Tumor	0
GSE26126	Prostate Tissue PC184 Tumor	0
GSE26126	Prostate Tissue PC370 Tumor	0
GSE26126	Prostate Tissue PC579 Tumor	0
GSE26126	Prostate Tissue PC634 Tumor	0
GSE26126	Prostate Tissue PC185 Tumor	0
GSE26126	Prostate Tissue PC375 Tumor	0
GSE26126	Prostate Tissue PC582 Tumor	0
GSE26126	Prostate Tissue PC19 Normal	1
GSE26126	Prostate Tissue PC45 Normal	1
GSE26126	Prostate Tissue PC594 Normal	1
GSE26126	Prostate Tissue PC237 Normal	1
GSE26126	Prostate Tissue PC47 Normal	1
GSE26126	Prostate Tissue PC599 Normal	1
GSE26126	Prostate Tissue PC252 Normal	1
GSE26126	Prostate Tissue PC499 Normal	1
GSE26126	Prostate Tissue PC604 Normal	1
GSE26126	Prostate Tissue PC274 Normal	1
GSE26126	Prostate Tissue PC537 Normal	1
GSE26126	Prostate Tissue PC538 Normal	1
GSE26126	Prostate Tissue PC621 Normal	1
GSE26126	Prostate Tissue PC343 Normal	1
GSE26126	Prostate Tissue PC540 Normal	1
GSE26126	Prostate Tissue PC625 Normal	1
GSE26126	Prostate Tissue PC97 Normal	1
GSE26126	Prostate Tissue PC453 Normal	1
GSE26126	Prostate Tissue PC527 Normal	1
GSE26126	Prostate Tissue PC627 Normal	1
GSE26126	Prostate Tissue PC423 Normal	1
GSE26126	Prostate Tissue PC474 Normal	1
GSE26126	Prostate Tissue PC363 Normal	1
GSE26126	Prostate Tissue PC187 Normal	1
GSE26126	Prostate Tissue PC629 Normal	1
GSE26126	Prostate Tissue PC99 Normal	1
GSE26126	Prostate Tissue PC473 Normal	1
GSE26126	Prostate Tissue PC190 Normal	1
GSE26126	Prostate Tissue PC634 Normal	1
GSE26126	Prostate Tissue PC490 Normal	1
GSE26126	Prostate Tissue PC480 Normal	1
GSE26126	Prostate Tissue PC636 Normal	1
GSE26126	Prostate Tissue PC430 Normal	1
GSE26126	Prostate Tissue PC448 Normal	1
GSE26126	Prostate Tissue PC457 Normal	1
GSE26126	Prostate Tissue PC498 Normal	1
GSE26126	Prostate Tissue PC2364 Normal	1
GSE26126	Prostate Tissue PC191 Normal	1
GSE26126	Prostate Tissue PC248 Tumor	0
GSE26126	Prostate Tissue PC 2337 Tumor	0
GSE26126	Prostate Tissue PC477 Tumor	0
GSE26126	Prostate Tissue PC205 Tumor	0
GSE26126	Prostate Tissue PC485 Tumor	0
GSE26126	Prostate Tissue PC265 Tumor	0
GSE26126	Prostate Tissue PC645 Normal	1
GSE26126	Prostate Tissue PC452 Tumor	0
GSE26126	Prostate Tissue PC477 Normal	1
GSE26126	Prostate Tissue PC398 Tumor	0
GSE26126	Prostate Tissue PC485 Normal	1
GSE26126	Prostate Tissue PC646 Normal	1
GSE26126	Prostate Tissue PC555 Tumor	0
GSE26126	Prostate Tissue PC455 Tumor	0
GSE26126	Prostate Tissue PC S07 8392 Tumor	0
GSE26126	Prostate Tissue PC88 Normal	1
GSE26126	Prostate Tissue PC455 Normal	1
GSE26126	Prostate Tissue PC450 Normal	1
GSE26126	Prostate Tissue PC452 Normal	1
GSE26126	Prostate Tissue PC157 Normal	1
GSE26126	Prostate Tissue PC398 Normal	1
GSE26126	Prostate Tissue PC229 Tumor	0
GSE26126	Prostate Tissue PC205 Normal	1
GSE26126	Prostate Tissue PC362 Tumor	0
GSE26126	Prostate Tissue PC348 Tumor	0
GSE26126	Prostate Tissue PC482 Tumor	0
GSE26126	Prostate Tissue PC501 Tumor	0
GSE26126	Prostate Tissue PC S07 9957 Tumor	0
GSE26126	Prostate Tissue PC501 Normal	1
GSE26126	Prostate Tissue PC S07 8980 Tumor	0
GSE26126	Prostate Tissue PC393 Normal	1
GSE26126	Prostate Tissue PC86 Normal	1
GSE26126	Prostate Tissue PC335 Tumor	0
GSE26126	Prostate Tissue PC470 Normal	1
GSE26126	Prostate Tissue PC299 Normal	1
GSE26126	Prostate Tissue PC491 Tumor	0
GSE26126	Prostate Tissue PC470 Tumor	0
GSE26126	Prostate Tissue PC482 Normal	1
GSE26126	Prostate Tissue PC335 Normal	1
GSE26126	Prostate Tissue PC111 Tumor	0
GSE26126	Prostate Tissue PC233 Normal	1
GSE26126	Prostate Tissue PC 2337 Normal	1
GSE26126	Prostate Tissue PC111 Normal	1
GSE26126	Prostate Tissue PC84 Normal	1
GSE26126	Prostate Tissue PC233 Tumor	0
GSE26126	Prostate Tissue PC37 Tumor	0
GSE26126	Prostate Tissue PC37 Normal	1
GSE26126	Prostate Tissue PC83 Normal	1
GSE26126	Prostate Tissue PC83 Tumor	0
GSE26126	Prostate Tissue PC92 Tumor	0
GSE26126	Prostate Tissue PC92 Normal	1
GSE26126	Prostate Tissue PC100 Tumor	0
GSE26126	Prostate Tissue PC103 Normal	1
GSE26126	Prostate Tissue PC112 Normal	1
GSE26126	Prostate Tissue PC112 Tumor	0
GSE26126	Prostate Tissue PC153 Tumor	0
GSE26126	Prostate Tissue PC153 Normal	1
GSE26126	Prostate Tissue PC148 Tumor	0
GSE26126	Prostate Tissue PC148 Normal	1
GSE26126	Prostate Tissue PC180 Normal	1
GSE26126	Prostate Tissue PC180 Tumor	0
GSE26126	Primary Prostate Epithelial Culture (mock transfection)	1
GSE26126	Primary Prostate Epithelial Culture (DNMT3B3 and EZH2 overexpressed)	1
GSE26126	Primary Prostate Epithelial Culture (DNMT3A overexpressed)	1
GSE26126	Primary Prostate Epithelial Culture (DNMT3B1 and EZH2 overexpressed)	1
GSE26126	Primary Prostate Epithelial Culture (DNMT3B2 and EZH2 overexpressed)	1
GSE26126	Primary Prostate Epithelial Culture (DNMT3A and EZH2 overexpressed)	1
GSE26126	Primary Prostate Epithelial Culture (DNMT3A2 and EZH2 overexpressed)	1
GSE26126	Primary Prostate Epithelial Culture (DNMT3B3 overexpressed)	1
GSE26126	Primary Prostate Epithelial Culture (EZH2 overexpressed)	1
GSE26126	Primary Prostate Epithelial Culture (DNMT3B2 overexpressed)	1
GSE26126	Primary Prostate Epithelial Culture (DNMT3A2 overexpressed)	1
GSE26126	Primary Prostate Epithelial Culture (DNMT3B1 overexpressed)	1
GSE26990	tissue: Primary Breast Tumour	0.02125
GSE26990	tissue: Primary Breast Tumour	0.00851
GSE26990	tissue: Primary Breast Tumour	0.00359
GSE26990	tissue: Normal Placenta	0.98602
GSE26990	tissue: breast	0.99193
GSE26990	tissue: Primary Breast Tumour	0.00558
GSE26990	tissue: breast	0.98369
GSE26990	tissue: breast	0.98202
GSE26990	tissue: Primary Breast Tumour	0.03546
GSE26990	tissue: Primary Breast Tumour	0.00365
GSE26990	tissue: breast	0.98923
GSE26990	tissue: Primary Breast Tumour	0.00812
GSE26990	tissue: Primary Breast Tumour	0.00736
GSE26990	tissue: breast	0.97748
GSE26990	tissue: Normal Blood	0.98665
GSE26990	tissue: Primary Breast Tumour	0.03413
GSE26990	tissue: Primary Breast Tumour	0.0055
GSE26990	tissue: breast	0.99183
GSE26990	tissue: Primary Breast Tumour	0.00573
GSE26990	tissue: breast	0.99023
GSE26990	tissue: Primary Breast Tumour	0.00319
GSE26990	tissue: breast	0.97645
GSE26990	tissue: breast	0.99199
GSE26990	tissue: breast	0.98142
GSE26990	tissue: Normal Colon	0.98718
GSE26990	tissue: Primary Breast Tumour	0.00473
GSE26990	tissue: Primary Breast Tumour	0.00608
GSE26990	tissue: Normal Fetal Brain	0.98429
GSE26990	tissue: Primary Breast Tumour	0.02715
GSE26990	tissue: breast	0.98881
GSE26990	tissue: Primary Breast Tumour	0.00395
GSE26990	tissue: Primary Breast Tumour	0.00726
GSE26990	tissue: colon	0.97172
GSE26990	tissue: breast	0.97976
GSE26990	tissue: Primary Breast Tumour	0.00384
GSE26990	tissue: Primary Breast Tumour	0.00657
GSE26990	tissue: Primary Breast Tumour	0.00662
GSE26990	tissue: Normal Spleen	0.98778
GSE26990	tissue: breast	0.99083
GSE26990	tissue: breast	0.99106
GSE26990	tissue: breast	0.98652
GSE26990	tissue: Primary Breast Tumour	0.00528
GSE26990	tissue: Primary Breast Tumour	0.03382
GSE26990	tissue: Primary Breast Tumour	0.00466
GSE26990	tissue: Primary Breast Tumour	0.00584
GSE26990	tissue: breast	0.98594
GSE26990	tissue: Normal Liver	0.98769
GSE26990	tissue: Primary Breast Tumour	0.04206
GSE26990	tissue: breast	0.98669
GSE26990	tissue: Primary Breast Tumour	0.00674
GSE26990	tissue: Primary Breast Tumour	0.00714
GSE26990	tissue: breast	0.9854
GSE26990	tissue: Primary Breast Tumour	0.00355
GSE26990	tissue: breast	0.99287
GSE26990	tissue: breast	0.97462
GSE26990	tissue: Primary Breast Tumour	0.00707
GSE26990	tissue: Normal Testis	0.98848
GSE26990	tissue: Primary Breast Tumour	0.02413
GSE26990	tissue: breast	0.98248
GSE26990	tissue: Primary Breast Tumour	0.0224
GSE26990	tissue: breast	0.98909
GSE26990	tissue: embryo	0.96139
GSE26990	tissue: breast	0.98427
GSE26990	tissue: Primary Breast Tumour	0.00713
GSE26990	tissue: Primary Breast Tumour	0.00375
GSE26990	tissue: Primary Breast Tumour	0.00446
GSE26990	tissue: Primary Breast Tumour	0.00533
GSE26990	tissue: Primary Breast Tumour	0.0083
GSE26990	tissue: breast	0.98433
GSE26990	tissue: breast	0.98951
GSE26990	tissue: Primary Breast Tumour	0.01165
GSE26990	tissue: breast	0.9832
GSE26990	tissue: Primary Breast Tumour	0.03031
GSE26990	tissue: Normal Breast	0.9811
GSE26990	tissue: breast	0.98244
GSE26990	tissue: breast	0.9853
GSE26990	tissue: Primary Breast Tumour	0.00537
GSE26990	tissue: Primary Breast Tumour	0.00366
GSE26990	tissue: Primary Breast Tumour	0.00687
GSE26990	tissue: Primary Breast Tumour	0.00647
GSE26990	tissue: Primary Breast Tumour	0.0064
GSE26990	tissue: Normal Adult Brain	0.98666
GSE26990	tissue: Primary Breast Tumour	0.0385
GSE26990	tissue: Primary Breast Tumour	0.00588
GSE26990	tissue: breast	0.98523
GSE26990	tissue: Primary Breast Tumour	0.00378
GSE26990	tissue: colon	0.9914
GSE26990	tissue: breast	0.99262
GSE26990	tissue: Primary Breast Tumour	0.004
GSE17648	normal mucosa adjacent to colorectal cancer_CN1034	0.98029
GSE17648	normal mucosa adjacent to colorectal cancer_CN1037	0.99028
GSE17648	normal mucosa adjacent to colorectal cancer_CN1096	0.99054
GSE17648	normal mucosa adjacent to colorectal cancer_CN1104	0.9706
GSE17648	normal mucosa adjacent to colorectal cancer_CN1125	0.96742
GSE17648	normal mucosa adjacent to colorectal cancer_CN1126	0.99139
GSE17648	normal mucosa adjacent to colorectal cancer_CN635	0.98845
GSE17648	normal mucosa adjacent to colorectal cancer_CN646	0.99077
GSE17648	normal mucosa adjacent to colorectal cancer_CN652	0.99032
GSE17648	normal mucosa adjacent to colorectal cancer_CN653	0.98908
GSE17648	normal mucosa adjacent to colorectal cancer_CN658	0.98887
GSE17648	normal mucosa adjacent to colorectal cancer_CN671	0.99061
GSE17648	normal mucosa adjacent to colorectal cancer_CN674	0.99004
GSE17648	normal mucosa adjacent to colorectal cancer_CN677	0.98776
GSE17648	normal mucosa adjacent to colorectal cancer_CN678	0.99028
GSE17648	normal mucosa adjacent to colorectal cancer_CN680	0.98807
GSE17648	normal mucosa adjacent to colorectal cancer_CN691	0.99246
GSE17648	normal mucosa adjacent to colorectal cancer_CN697	0.98979
GSE17648	normal mucosa adjacent to colorectal cancer_CN918	0.98311
GSE17648	normal mucosa adjacent to colorectal cancer_CN932	0.98951
GSE17648	normal mucosa adjacent to colorectal cancer_CN940	0.98695
GSE17648	normal mucosa adjacent to colorectal cancer_CN998	0.98136
GSE17648	colorectal cancer_CT1034	0.007372
GSE17648	colorectal cancer_CT1037	0.0018074
GSE17648	colorectal cancer_CT1096	0.002633
GSE17648	colorectal cancer_CT1104	0.0087339
GSE17648	colorectal cancer_CT1125	0.0053246
GSE17648	colorectal cancer_CT1126	0.0040946
GSE17648	colorectal cancer_CT635	0.0016905
GSE17648	colorectal cancer_CT646	0.0026062
GSE17648	colorectal cancer_CT652	0.0011017
GSE17648	colorectal cancer_CT653	0.000713
GSE17648	colorectal cancer_CT658	0.0013419
GSE17648	colorectal cancer_CT671	0.000876
GSE17648	colorectal cancer_CT674	0.000797
GSE17648	colorectal cancer_CT677	0.000824
GSE17648	colorectal cancer_CT678	0.0011008
GSE17648	colorectal cancer_CT680	0.000714
GSE17648	colorectal cancer_CT691	0.0016954
GSE17648	colorectal cancer_CT697	0.0020545
GSE17648	colorectal cancer_CT918	0.018607
GSE17648	colorectal cancer_CT932	0.0024298
GSE17648	colorectal cancer_CT940	0.0025234
GSE17648	colorectal cancer_CT998	0.012497
GSE25062	Colorectal Adenocarinoma 14801	0.0053694
GSE25062	Colorectal Adenocarinoma 14802	0.0053715
GSE25062	Colorectal Adenocarinoma 14803	0.0037157
GSE25062	Colorectal Adenocarinoma 14804	0.004415
GSE25062	Colorectal Adenocarinoma 14805	0.0034458
GSE25062	Colorectal Adenocarinoma 14806	0.0057455
GSE25062	Colorectal Adenocarinoma 14807	0.0050412
GSE25062	Colorectal Adenocarinoma 14808	0.0030759
GSE25062	Colorectal Adenocarinoma 14809	0.0033855
GSE25062	Colorectal Adenocarinoma 14810	0.0038465
GSE25062	Colorectal Adenocarinoma 14811	0.0059902
GSE25062	Colorectal Adenocarinoma 14812	0.0047844
GSE25062	Colorectal Adenocarinoma 14813	0.0060161
GSE25062	Colorectal Adenocarinoma 14814	0.0042554
GSE25062	Colorectal Adenocarinoma 14815	0.0019255
GSE25062	Colorectal Adenocarinoma 14816	0.0027186
GSE25062	Colorectal Adenocarinoma 14817	0.0023727
GSE25062	Colorectal Adenocarinoma 14818	0.0025023
GSE25062	Colorectal Adenocarinoma 14819	0.0062768
GSE25062	Colorectal Adenocarinoma 14820	0.0028901
GSE25062	Colorectal Adenocarinoma 14821	0.0022501
GSE25062	Colorectal Adenocarinoma 14822	0.0023215
GSE25062	Colorectal Adenocarinoma 14824	0.0021265
GSE25062	Colorectal Adenocarinoma 14825	0.0027001
GSE25062	Colorectal Adenocarinoma 14827	0.0021341
GSE25062	Colorectal Adenocarinoma 14828	0.0024373
GSE25062	Colorectal Adenocarinoma 14829	0.0034246
GSE25062	Colorectal Adenocarinoma 14831	0.0039538
GSE25062	Colorectal Adenocarinoma 14832	0.0039276
GSE25062	Colorectal Adenocarinoma 14833	0.0039705
GSE25062	Colorectal Adenocarinoma 14834	0.0032104
GSE25062	Colorectal Adenocarinoma 14835	0.0035586
GSE25062	Colorectal Adenocarinoma 14836	0.0035225
GSE25062	Colorectal Adenocarinoma 14837	0.0031699
GSE25062	Colorectal Adenocarinoma 14838	0.0052721
GSE25062	Colorectal Adenocarinoma 14839	0.0053422
GSE25062	Colorectal Adenocarinoma 14840	0.0040417
GSE25062	Colorectal Adenocarinoma 14841	0.0039078
GSE25062	Colorectal Adenocarinoma 14842	0.0032746
GSE25062	Colorectal Adenocarinoma 14843	0.0023762
GSE25062	Colorectal Adenocarinoma 14844	0.002417
GSE25062	Colorectal Adenocarinoma 14845	0.002549
GSE25062	Colorectal Adenocarinoma 14846	0.005157
GSE25062	Colorectal Adenocarinoma 14847	0.0044079
GSE25062	Colorectal Adenocarinoma 14848	0.0031112
GSE25062	Colorectal Adenocarinoma 14849	0.0021251
GSE25062	Colorectal Adenocarinoma 14850	0.0026467
GSE25062	Colorectal Adenocarinoma 14851	0.0033041
GSE25062	Colorectal Adenocarinoma 14852	0.0029284
GSE25062	Colorectal Adenocarinoma 14853	0.0034319
GSE25062	Colorectal Adenocarinoma 14855	0.0023533
GSE25062	Colorectal Adenocarinoma 14856	0.0012074
GSE25062	Colorectal Adenocarinoma 14857	0.001686
GSE25062	Colorectal Adenocarinoma 14859	0.0025362
GSE25062	Colorectal Adenocarinoma 14860	0.0030304
GSE25062	Colorectal Adenocarinoma 14861	0.002946
GSE25062	Colorectal Adenocarinoma 14862	0.0028738
GSE25062	Colorectal Adenocarinoma 14863	0.0022245
GSE25062	Colorectal Adenocarinoma 14864	0.0020535
GSE25062	Colorectal Adenocarinoma 14865	0.0032694
GSE25062	Colorectal Adenocarinoma 14866	0.0037607
GSE25062	Colorectal Adenocarinoma 14867	0.0022766
GSE25062	Colorectal Adenocarinoma 14868	0.0022336
GSE25062	Colorectal Adenocarinoma 14869	0.0022854
GSE25062	Colorectal Adenocarinoma 14870	0.0015972
GSE25062	Colorectal Adenocarinoma 14871	0.0027582
GSE25062	Colorectal Adenocarinoma 14872	0.0032644
GSE25062	Colorectal Adenocarinoma 14873	0.0025273
GSE25062	Colorectal Adenocarinoma 14874	0.0023894
GSE25062	Colorectal Adenocarinoma 14875	0.0021559
GSE25062	Colorectal Adenocarinoma 14877	0.0029062
GSE25062	Colorectal Adenocarinoma 14878	0.0034128
GSE25062	Colorectal Adenocarinoma 14879	0.0041344
GSE25062	Colorectal Adenocarinoma 14880	0.0024679
GSE25062	Colorectal Adenocarinoma 14881	0.0024836
GSE25062	Colorectal Adenocarinoma 14882	0.0025126
GSE25062	Colorectal Adenocarinoma 14884	0.0026917
GSE25062	Colorectal Adenocarinoma 14885	0.0029079
GSE25062	Colorectal Adenocarinoma 14886	0.0039755
GSE25062	Colorectal Adenocarinoma 14887	0.0036897
GSE25062	Colorectal Adenocarinoma 14888	0.0018429
GSE25062	Colorectal Adenocarinoma 14889	0.0024136
GSE25062	Colorectal Adenocarinoma 14890	0.0024106
GSE25062	Colorectal Adenocarinoma 14891	0.002695
GSE25062	Colorectal Adenocarinoma 14892	0.0074682
GSE25062	Colorectal Adenocarinoma 14893	0.0073993
GSE25062	Colorectal Adenocarinoma 14894	0.0055146
GSE25062	Colorectal Adenocarinoma 14895	0.0057506
GSE25062	Colorectal Adenocarinoma 14896	0.0034587
GSE25062	Colorectal Adenocarinoma 14897	0.003084
GSE25062	Colorectal Adenocarinoma 14899	0.0043539
GSE25062	Colorectal Adenocarinoma 14900	0.0072206
GSE25062	Colorectal Adenocarinoma 14901	0.0055382
GSE25062	Colorectal Adenocarinoma 14902	0.003816
GSE25062	Colorectal Adenocarinoma 14903	0.0050527
GSE25062	Colorectal Adenocarinoma 14904	0.0042087
GSE25062	Colorectal Adenocarinoma 14905	0.0044275
GSE25062	Colorectal Adenocarinoma 14906	0.0055742
GSE25062	Colorectal Adenocarinoma 14907	0.0050383
GSE25062	Colorectal Adenocarinoma 14908	0.003311
GSE25062	Colorectal Adenocarinoma 17753	0.0023298
GSE25062	Colorectal Adenocarinoma 17754	0.0023534
GSE25062	Colorectal Adenocarinoma 17755	0.0022368
GSE25062	Colorectal Adenocarinoma 17756	0
GSE25062	Colorectal Adenocarinoma 17757	0.0020816
GSE25062	Colorectal Adenocarinoma 17758	0.0028086
GSE25062	Colorectal Adenocarinoma 17760	0.0025119
GSE25062	Colorectal Adenocarinoma 17761	0.0034689
GSE25062	Colorectal Adenocarinoma 17762	0.0017098
GSE25062	Colorectal Adenocarinoma 17763	0.0023225
GSE25062	Colorectal Adenocarinoma 17764	0.0019585
GSE25062	Colorectal Adenocarinoma 17765	0.0020385
GSE25062	Colorectal Adenocarinoma 17766	0.0034559
GSE25062	Colorectal Adenocarinoma 17767	0
GSE25062	Colorectal Adenocarinoma 17768	0.0029074
GSE25062	Colorectal Adenocarinoma 17769	0.0017996
GSE25062	Colorectal Adenocarinoma 17770	0.0021052
GSE25062	Colorectal Adenocarinoma 17771	0.0022453
GSE25062	Colorectal Adenocarinoma 17772	0
GSE25062	Colorectal Adenocarinoma 17773	0.0029084
GSE25062	Colorectal Adenocarinoma 17774	0.0028042
GSE25062	Colorectal Adenocarinoma 17775	0.0026303
GSE25062	Colorectal Adenocarinoma 17776	0.0040285
GSE25062	Colorectal Adenocarinoma 17777	0.0017349
GSE25062	Colorectal Adenocarinoma 17778	0.0020771
GSE25062	Adjacent non-tumor colorectal tissue 17779	0.99471
GSE25062	Adjacent non-tumor colorectal tissue 17780	0.99201
GSE25062	Adjacent non-tumor colorectal tissue 17781	0.9917
GSE25062	Adjacent non-tumor colorectal tissue 17782	0.99516
GSE25062	Adjacent non-tumor colorectal tissue 17783	0.99532
GSE25062	Adjacent non-tumor colorectal tissue 17784	0.99035
GSE25062	Adjacent non-tumor colorectal tissue 17786	0.99388
GSE25062	Adjacent non-tumor colorectal tissue 17787	0.98971
GSE25062	Adjacent non-tumor colorectal tissue 17788	0.99467
GSE25062	Adjacent non-tumor colorectal tissue 17789	0.99357
GSE25062	Adjacent non-tumor colorectal tissue 17790	0.99377
GSE25062	Adjacent non-tumor colorectal tissue 17791	0.99273
GSE25062	Adjacent non-tumor colorectal tissue 17792	0.99509
GSE25062	Adjacent non-tumor colorectal tissue 17793	0.98959
GSE25062	Adjacent non-tumor colorectal tissue 17794	0.99357
GSE25062	Adjacent non-tumor colorectal tissue 17795	1
GSE25062	Adjacent non-tumor colorectal tissue 17796	0.9935
GSE25062	Adjacent non-tumor colorectal tissue 17797	0.99341
GSE25062	Adjacent non-tumor colorectal tissue 17798	0.99331
GSE25062	Adjacent non-tumor colorectal tissue 17799	0.99428
GSE25062	Adjacent non-tumor colorectal tissue 17800	0.98753
GSE25062	Adjacent non-tumor colorectal tissue 17801	0.99154
GSE25062	Adjacent non-tumor colorectal tissue 17802	0.99574
GSE25062	Adjacent non-tumor colorectal tissue 17803	0.98809
GSE25062	Adjacent non-tumor colorectal tissue 17804	0.9919
GSE25062	Adjacent non-tumor colorectal tissue 17805	0.99424
GSE25062	Adjacent non-tumor colorectal tissue 17806	0.99016
GSE25062	Adjacent non-tumor colorectal tissue 17807	0.99185
GSE25062	Adjacent non-tumor colorectal tissue 17808	0.99255
GSE26974	Sperm 10	0.00644
GSE26974	Sperm 11	0.01367
GSE26974	Sperm 13	0.00785
GSE26974	Sperm 16	0.01107
GSE26974	Sperm 22	0.0072163
GSE26974	Sperm 23	0.0053456
GSE26974	Sperm 26	0.0077354
GSE26974	Sperm 28	0.0060064
GSE26974	Sperm 29	0.0058181
GSE26974	Sperm 31	0.0068553
GSE26974	Sperm 32	0.0062669
GSE26974	Sperm 33	0.0059094
GSE26974	Sperm 34	0.0056831
GSE26974	Sperm 35	0.0080525
GSE26974	Sperm 36	0.0055712
GSE26974	Sperm 37	0.0059722
GSE26974	Sperm 40	0.0052038
GSE26974	Sperm 41	0.0059323
GSE26974	Sperm 5	0.01093
GSE26974	Sperm 8	0.01024
GSE26974	Sperm 9	0.00569
